# Supplementary material for: Custom-Made Artificial Iris and Toric-Intraocular Lens Intrascleral Flange Fixation: A Case Report
Source: Medicina (Kaunas). 2024 May 25;60(6):865. doi: 10.3390/medicina60060865 (PMC11205387; doi:10.3390/medicina60060865)
Supplement: Supplementary file 1 [file medicina-60-00865-s001.zip]

Archive with 1 entries (1 files):
- medicina-2971307-Video S1.mp4
